# Supplementary material for: Efficacy of Dodonaea viscosa Extract and Its Chitosan-Based Nanoparticle Formulation on the Growth of Fusarium Strains and the Production of Deoxynivalenol and Moniliformin in Stored Wheat
Source: Toxins (Basel). 2025 Nov 5;17(11):551. doi: 10.3390/toxins17110551 (PMC12656638; doi:10.3390/toxins17110551)
Supplement: Supplementary file 1 [file toxins-17-00551-s001.zip]

Archive with 1 entries (1 files):
- toxins-3912410-supplementary.pdf
